# Supplementary material for: Efficient pulmonary lymphatic drainage is necessary for inflammation resolution in ARDS
Source: JCI Insight. 2024 Jan 9;9(1):e173440. doi: 10.1172/jci.insight.173440 (PMC10906459; doi:10.1172/jci.insight.173440)
Supplement: Supporting data values [file jciinsight-9-173440-s072.xlsx]

## Sheet: fig.1
Fig1d
time(h)	Control						LPS							Unpaired t test
0	0.821	1.68	1.69	1.44	0.922	1.22	1.15	2.08	0.711	1.65	1.25	1.28	1.03	P value	0.9599
24	0.13	0.15	0.0778	0.057	0.213	0.378	0.767	0.483	0.446	0.49	0.445	0.254	0.587	P value	0.0014
48	0.0453	0.0794	0.033	0.0333	0.158	0.277	0.542	0.598	0.303	0.446	0.232	0.197	0.464	P value	0.0021
Fig.1e						Fig1f
Control	LPS	Unpaired t test				Control	LPS	Unpaired t test
84.1656	33.3043	P value	0.0109			94.4823	52.8696	P value	0.0036
91.0714	76.7789					95.2738	71.25
95.3965	37.2715					98.0473	57.384
96.0417	70.303					97.6875	72.9697
76.898	64.4					82.8633	81.44
69.0164	80.1562					77.2951	84.6094
	43.0097						54.9515
Fig.1h
	Control						LPS
Bioluminescence(×109)	1.672	1.429	1.281	1.561	1.45	1.382	0.475	0.152	0.288	0.594	0.366	0.6278
Relative intensity	1	1.452	1.032	0.892	0.921	1.022	0.124	0.243	0.327	0.215	0.422	0.329
Sidak's multiple comparisons test	Mean Diff.	95% CI of diff.	Significant?	Summary
Control - LPS
Bioluminescence(×109)	1.045	0.8194 to 1.271	Yes	****
Relative intensity	0.7765	0.5506 to 1.002	Yes	****

## Sheet: fig.2
Fig.2b
time(h)	Sham						CLP						Unpaired t test
0	0.923	1.34	1.46	1.82	0.982	1.31	1.211	1.728	0.981	1.45	1.56	1.29	P value	0.7179
24	0.271	0.134	0.09	0.082	0.176	0.461	0.832	0.762	0.401	0.301	0.499	0.462	P value	0.0083
48	0.023	0.0521	0.041	0.021	0.087	0.071	0.423	0.329	0.297	0.639	0.402	0.398	P value	< 0.0001
Fig.2c						Fig.2d
Sham	CLP	Unpaired t test				Sham	CLP	Unpaired t test
70.6392	31.2965	P value	0.0197			97.5081	65.0702	P value	< 0.0001
90	55.9028					96.1119	80.9607
93.8356	59.1233					97.1918	69.7248
95.4945	79.2414					98.8461	55.931
82.0774	68.0128					91.1405	74.2308
64.8092	64.186					94.5802	69.1473
Fig.2f
	Sham						CLP
Bioluminescence(×109)	2.361	1.1	1.15	1.43	1.77	1.49	0.321	0.133	0.532	0.412	0.322	0.756
Relative intensity	1	0.921	1.341	1.219	0.782	0.891	0.102	0.293	0.429	0.138	0.327	0.263
Sidak's multiple comparisons test	Mean Diff.	95% CI of diff.	Significant?	Summary
Control - CLP
Bioluminescence(×109)	1.138	0.7411 to 1.534	Yes	****
Relative intensity	0.767	0.3706 to 1.163	Yes	***

## Sheet: fig.3
Fig.3c
Prox1-CreERT2+VEGFR3+ area						Prox1-CreERT2+VEGFR3/DAPI						Lymphatic diameter(μm)
	LPS						LPS						LPS
Control	6h	12h	24h	48h		Control	6h	12h	24h	48h		Control	6h	12h	24h	48h
10.83	5.65	1.64	1.66	2.59		1.04	0.87	0.45	0.29	0.4		18.26	31.87	19.19	5.66	13.72
12.65	6.3	5.19	0.91	2.04		1.12	0.72	0.33	0.29	0.13		26.14	21.83	11.11	7.61	12.15
12.29	7.21	3.76	1.96	1.66		1.18	0.8	0.46	0.24	0.27		29.53	30.93	21.03	14.28	11.91
9.08	8.13	2.94	1.27	5.19		0.79	0.87	0.44	0.18	0.2		24.66	22.29	11.8	8.74	12.16
8.52	8.65	3.97	1.95	1.82		0.88	0.79	0.48	0.19	0.32		32.36	33.97	20.19	18.62	8.1
11.46	10.06	2.78	2.02	2.34		0.9	0.81	0.63	0.39	0.25		21.73	38.05	14.02	10.83	14.39
11.84	8.8	3.13	2.65	2.22		1.01	0.76	0.52	0.29	0.1		17.39	31.81	15.72	5.66	9.83
13.43	6.94	2.66	1.96	2.67		1.01	0.63	0.41	0.42	0.2		28.61	29.21	12.74	7.75	7.94
10.27	6.47	5.32	1.33	2.32		1.04	0.81	0.57	0.17	0.24		16.68	33.94	25.25	5.62	9.37
Uncorrected Fisher's LSD	Mean Diff.	Significant?	Summary	Individual P Value		Uncorrected Fisher's LSD	Mean Diff.	Significant?	Summary	Individual P Value		Uncorrected Fisher's LSD	Mean Diff.	Significant?	Summary	Individual P Value
Control vs. 6h	3.572	Yes	****	< 0.0001		Control vs. 6h	0.2127	Yes	****	< 0.0001		Control vs. 6h	-6.505	Yes	**	0.0055
Control vs. 12h	7.667	Yes	****	< 0.0001		Control vs. 12h	0.5232	Yes	****	< 0.0001		Control vs. 12h	7.145	Yes	**	0.0025
Control vs. 24h	9.406	Yes	****	< 0.0001		Control vs. 24h	0.7241	Yes	****	< 0.0001		Control vs. 24h	14.51	Yes	****	< 0.0001
Control vs. 48h	8.612	Yes	****	< 0.0001		Control vs. 48h	0.7639	Yes	****	< 0.0001		Control vs. 48h	12.86	Yes	****	< 0.0001
6h vs. 12h	4.095	Yes	****	< 0.0001		6h vs. 12h	0.3106	Yes	****	< 0.0001		6h vs. 12h	13.65	Yes	****	< 0.0001
6h vs. 24h	5.834	Yes	****	< 0.0001		6h vs. 24h	0.5114	Yes	****	< 0.0001		6h vs. 24h	21.02	Yes	****	< 0.0001
6h vs. 48h	5.04	Yes	****	< 0.0001		6h vs. 48h	0.5512	Yes	****	< 0.0001		6h vs. 48h	19.37	Yes	****	< 0.0001
12h vs. 24h	1.739	Yes	**	0.0045		12h vs. 24h	0.2009	Yes	****	< 0.0001		12h vs. 24h	7.365	Yes	**	0.0019
12h vs. 48h	0.945	No	ns	0.1099		12h vs. 48h	0.2406	Yes	****	< 0.0001		12h vs. 48h	5.719	Yes	*	0.0136
24h vs. 48h	-0.794	No	ns	0.1771		24h vs. 48h	0.03979	No	ns	0.3754		24h vs. 48h	-1.646	No	ns	0.4621
Fig.3e
LECs death
Control	LPS
	6h	12h	24h	48h
0.34	2.33	1.78	6.52	8.44
0.26	0.81	2.32	6.7	7.45
0.38	1.18	2.14	7.91	8.27
0.28	1.11	2.03	4.75	6.4
0.69	0.79	1.91	6.01	8.46
0.49	1.31	1.45	5.42	7.3
0.26	1.23	1.51	5.4	9.87
0.33	1.16	3.08	5.87	9.93
0.57	1.65	2.66	6.09	6.93
Uncorrected Fisher's LSD	Mean Diff.	Significant?	Summary	Individual P Value
Control vs. 6h	-0.8865	Yes	*	0.0171
Control vs. 12h	-1.698	Yes	****	< 0.0001
Control vs. 24h	-5.673	Yes	****	< 0.0001
Control vs. 48h	-7.716	Yes	****	< 0.0001
6h vs. 12h	-0.8113	Yes	*	0.0282
6h vs. 24h	-4.786	Yes	****	< 0.0001
6h vs. 48h	-6.829	Yes	****	< 0.0001
12h vs. 24h	-3.975	Yes	****	< 0.0001
12h vs. 48h	-6.018	Yes	****	< 0.0001
24h vs. 48h	-2.043	Yes	****	< 0.0001

## Sheet: fig. 4
Fig.4c
Prox1-CreERT2+VEGFR3+ area				Prox1-CreERT2+VEGFR3/DAPI
LPS	LPS+VEGF-C156S			LPS	LPS+VEGF-C156S
3.44	7.3			0.21	0.48
2.17	7.36			0.16	0.57
3.05	8.19			0.32	0.58
2.71	6.49			0.24	0.6
2.69	9.79			0.38	0.55
2.5	8.95			0.24	0.63
2.64	9.21			0.16	0.82
3.41	7.39			0.4	0.88
3.64	6.94			0.28	0.59
Unpaired t test				Unpaired t test
P value	< 0.0001			P value	< 0.0001
P value summary	****			P value summary	****
Significantly different? (P < 0.05)	Yes			Significantly different? (P < 0.05)	Yes
One- or two-tailed P value?	Two-tailed			One- or two-tailed P value?	Two-tailed
t, df	t=12.23 df=16			t, df	t=7.104 df=16
Fig.4d
VEGFR3+ area				VEGFR3/DAPI
LPS	LPS+VEGF-C156S			LPS	LPS+VEGF-C156S
2.34	10.15			0.221	1.01
1.21	8.54			0.114	0.773
1.2	7.29			0.194	0.47
2.21	6.71			0.328	0.61
2.62	10.33			0.274	0.7
1.21	7.31			0.309	0.617
2.046	4.81			0.192	0.72
1.213	5.62			0.193	0.475
1.632	5.98			0.385	0.479
Unpaired t test				Unpaired t test
P value	< 0.0001			P value	< 0.0001
P value summary	****			P value summary	****
Significantly different? (P < 0.05)	Yes			Significantly different? (P < 0.05)	Yes
One- or two-tailed P value?	Two-tailed			One- or two-tailed P value?	Two-tailed
t, df	t=8.454 df=16			t, df	t=6.227 df=16
Fig.4g
time(h)	Control						LPS						LPS+VEGF-C156S
0	0.833	1.45	1.67	1.51	1.121	1.32	1.29	1.31	1.58	1.49	1.2	1.13	1.33	1.35	1.37	1.4	1.3	1.32	Tukey's multiple comparisons test	Significant?	Summary
																			Control vs. LPS	No	ns
																			Control vs. LPS+VEGF-C156S	No	ns
																			LPS vs. LPS+VEGF-C156S	No	ns
24	0.153	0.19	0.19	0.092	0.218	0.254	0.55	0.61	0.59	0.52	0.69	0.43	0.315	0.29	0.15	0.39	0.29	0.3	Tukey's multiple comparisons test	Significant?	Summary
																			Control vs. LPS	Yes	****
																			Control vs. LPS+VEGF-C156S	Yes	*
																			LPS vs. LPS+VEGF-C156S	Yes	***
48	0.0911	0.126	0.099	0.062	0.129	0.171	0.39	0.48	0.65	0.39	0.5	0.23	0.14	0.14	0.06	0.27	0.129	0.21	Tukey's multiple comparisons test	Significant?	Summary
																			Control vs. LPS	Yes	****
																			Control vs. LPS+VEGF-C156S	Yes	*
																			LPS vs. LPS+VEGF-C156S	Yes	****
Fig.4h
Control	LPS	LPS+VEGF-C156S
0.316	1.25	0.677
0.44	1.57	0.525	Uncorrected Fisher's LSD	Mean Diff.	Significant?	Summary	Individual P Value
0.388	1.09	0.346	Control vs. LPS	-0.8205	Yes	****	< 0.0001
0.421	1.01	0.82	Control vs. LPS+VEGF-C156S	-0.2868	Yes	**	0.0094
0.372	1.22	0.89	LPS vs. LPS+VEGF-C156S	0.5337	Yes	****	< 0.0001
0.41	1.13	0.81
Fig.4i
Control	LPS	LPS+VEGF-C156S
0.14	0.774	0.329
0.16	0.89	0.191
0.196	0.9	0.305	Tukey's multiple comparisons test	Mean Diff.	95% CI of diff.	Significant?	Summary
0.151	0.651	0.241	Control vs. LPS	-0.5992	-0.7299 to -0.4684	Yes	****
0.15	0.65	0.33	Control vs. LPS+VEGF-C156S	-0.1493	-0.2801 to -0.01857	Yes	*
0.183	0.71	0.48	LPS vs. LPS+VEGF-C156S	0.4498	0.3191 to 0.5806	Yes	****
Fig.4k
	Control						LPS						LPS+VEGF-C156S
Bioluminescence(×109)	1.666	1.456	1.564	1.544	1.422	1.367	0.466	0.1652	0.299	0.587	0.386	0.666	0.776	0.84	1.16	1.434	1.276	1.467	Uncorrected Fisher's LSD	Summary	Individual P Value
																			Bioluminescence(×109)
																			Control vs. LPS	****	< 0.0001
																			Control vs. LPS+VEGF-C156S	**	0.0048
																			LPS vs. LPS+VEGF-C156S	****	< 0.0001
Relative intensity	1	1.164	1.132	0.867	0.955	1.032	0.109	0.253	0.342	0.209	0.412	0.309	0.492	0.534	1.088	0.702	0.657	1.111	Relative intensity
																			Control vs. LPS	****	< 0.0001
																			Control vs. LPS+VEGF-C156S	*	0.0279
																			LPS vs. LPS+VEGF-C156S	***	0.0001

## Sheet: fig.5
Fig.5b
F480+ area	LPS									LPS+VEGF-C156S
Lung	15.03	14.59	18.93	15.91	10.92	21.95	19.85	19.56	10.42	4.44	5.53	8.92	12.9	14.22	7.09	9.51	7.92	9.56
pLNs	1.6845	1.7925	2.1645	0.6765	1.596	2.4945	2.8365	2.2545	1.053	4.912	1.43	6.63	6.25	3.01	5.65	8.71	6.32	6.31
Uncorrected Fisher's LSD	Mean Diff.	Significant?	Summary	Individual P Value
LPS - LPS+VEGF-C156S
Lung	7.452	Yes	****	< 0.0001
pLNs	-3.63	Yes	**	0.0098
LY6G+ area	LPS									LPS+VEGF-C156S
Lung	11.34	12.09	16.02	8.9	13.03	11.22	14.02	10.02	12.92	2.09	4.02	5.9	7.02	8.99	7.92	5.92	7.34	6.73
pLNs	2.092	1.723	2.025	1.92	1.294	2.074	2.6	1.203	1.098	3.02	1.034	4.29	7.93	3.75	5.22	7.3	5.36	4.36
Uncorrected Fisher's LSD	Mean Diff.	Significant?	Summary	Individual P Value
LPS - LPS+VEGF-C156S
Lung	5.959	Yes	****	< 0.0001
pLNs	-2.915	Yes	**	0.002
Fig.5d
F480+CD45.2+	LPS									LPS+VEGF-C
Lung	13.5	14.9	17.3	10.2	13.8	12	16.8	11.9	9.8	4.3	5.5	6.3	4.1	4.9	3.8	2.9	7.2	8.3
mLNs	1.3	1.22	1.4	1.23	1.42	1.11	1.4	1.19	1.35	3.21	3.47	4.72	3.41	2.55	2.69	2.37	2.72	3.78
Uncorrected Fisher's LSD	Mean Diff.	Significant?	Summary	Individual P Value
LPS - LPS+VEGF-C
Lung	8.1	Yes	****	< 0.0001
mLNs	-1.922	Yes	*	0.0178
LY6G+	LPS									LPS+VEGF-C
Lung	19.4	16.29	21.05	18.029	19.73	24.92	14.92	18.72	19.23	10	7.92	13.92	12.55	8.29	13.82	7.29	11.04	9.98
mLNs	1.53	1.24	1.78	1.59	1.32	1.38	1.43	1.28	2.01	3.02	3.99	2.92	3.79	3.72	3.15	2.65	3.81	3.99
Uncorrected Fisher's LSD	Mean Diff.	Significant?	Summary	Individual P Value
LPS - LPS+VEGF-C
Lung	8.609	Yes	****	< 0.0001
mLNs	-1.942	Yes	*	0.0388

## Sheet: fig.6
Fig.6a
lung
TNF-α				IL-6			IL-1β			MPO
LPS	LPS+VEGF-C156S			LPS	LPS+VEGF-C156S		LPS	LPS+VEGF-C156S		LPS	LPS+VEGF-C156S
340.3	120.24			147.32	54.78		21.82	7.86		14.92	6.92
256.34	118.92			179.87	42.76		24.731	8.86		14.79	7.75
343.72	130.12			167.95	53.89		25.73	3.96		21.97	6.93
267.92	156.38			145.85	37.23		23.34	9.73		19.25	4.89
321.92	72.59			154.45	68.03		31.53	13.05		16.74	8.95
430.29	102.62			175.51	85.77		35.59	11.56		17.99	4.49
260.2	161.29			182.48	96.93		28.32	10.77		16.29	6.51
280.92	130.81			137.61	82.34		39.62	7.05		11.82	6.93
239.02	100.16			187.34	79.21		28.52	6.542		18.33	4.49
				162.94	55.23		18.92	4.21		13.78	6.19
Unpaired t test				Unpaired t test			Unpaired t test			Unpaired t test
P value	< 0.0001			P value	< 0.0001		P value	< 0.0001		P value	< 0.0001
P value summary	****			P value summary	****		P value summary	****		P value summary	****
Significantly different? (P < 0.05)	Yes			Significantly different? (P < 0.05)	Yes		Significantly different? (P < 0.05)	Yes		Significantly different? (P < 0.05)	Yes
One- or two-tailed P value?	Two-tailed			One- or two-tailed P value?	Two-tailed		One- or two-tailed P value?	Two-tailed		One- or two-tailed P value?	Two-tailed
t, df	t=8.234 df=16			t, df	t=11.84 df=18		t, df	t=8.745 df=18		t, df	t=9.830 df=18
serum
TNF-α				IL-6			IL-1β			MPO
LPS	LPS+VEGF-C156S			LPS	LPS+VEGF-C156S		LPS	LPS+VEGF-C156S		LPS	LPS+VEGF-C156S
533.09	289.02			209.02	110.21		89.33	40.93		14.92	8.32
478.02	309.92			189.02	156.22		96.23	56.23		15.78	9.02
399.23	285.22			172.54	138.23		68.31	38.29		17.67	7.99
378.92	329.82			158.02	89.22		69.42	40.31		16.21	10.21
391.88	242.32			188.33	93.49		78.31	56.37		18.52	12.93
490.02	229.2			210.67	82.4		67.83	52.9		17	11.02
Unpaired t test				Unpaired t test			Unpaired t test			Unpaired t test
P value	0.0003			P value	0.0004		P value	0.0005		P value	< 0.0001
P value summary	***			P value summary	***		P value summary	***		P value summary	****
Significantly different? (P < 0.05)	Yes			Significantly different? (P < 0.05)	Yes		Significantly different? (P < 0.05)	Yes		Significantly different? (P < 0.05)	Yes
One- or two-tailed P value?	Two-tailed			One- or two-tailed P value?	Two-tailed		One- or two-tailed P value?	Two-tailed		One- or two-tailed P value?	Two-tailed
t, df	t=5.412 df=10			t, df	t=5.193 df=10		t, df	t=5.087 df=10		t, df	t=7.264 df=10
Fig.6b
Wet-to-dry ratios
LPS	LPS+VEGF-C156S
10	5.2
8.9	3.2
7	3.9
5.1	3.5
9	4.3
8.1	6.6
7.9	7.8
6.4	4.9
8.4	6.1
Unpaired t test
P value	0.0012
P value summary	**
Significantly different? (P < 0.05)	Yes
One- or two-tailed P value?	Two-tailed
t, df	t=3.942 df=16
Fig.6c
LPS	LPS+VEGF-C156S
8	5
10	3
12	5
13	6
12	8
14	5
12	4
6	7
8	5
Mann Whitney test
P value	0.0004
Exact or approximate P value?	Exact
P value summary	***
Significantly different? (P < 0.05)	Yes
One- or two-tailed P value?	Two-tailed
Sum of ranks in column A,B	122.5 , 48.50
Mann-Whitney U	3.5
Fig.6d
	Hours	LPS(n=10)	LPS+VEGF-C156S(n=10)
ME	12	1
NT	12	1
WO	24	1
RK	24	1
PL	24	1
EB	36	1
OT	36	1
RE	48	1
AT	48	1
ME	60	1
NT	12		1
XX	24		1
XY	36		1
BO	36		1
OW	48		1
HO	96		0
TO	96		0
YO	96		0
UT	96		0
OO	96		0
Log-rank (Mantel-Cox) test
Chi square	5.41
df	1
P value	0.02
P value summary	*
Are the survival curves sig different?	Yes

## Sheet: fig.7
Fig.7d
	Control						LPS						LPS+VEGF-C156S						Uncorrected Fisher's LSD	Mean Diff.	Significant?	Summary	Individual P Value
CCL21+ area(%)	8.07	7.56	6.33	7.02	5.83	6.94	0.69	1.43	1.03	2.09	1.02	1.64	5.83	2.99	3.35	3.92	4.25	3.83	Control vs. LPS	5.642	Yes	****	< 0.0001
																			Control vs. LPS+VEGF-C156S	2.93	Yes	***	0.0008
																			LPS vs. LPS+VEGF-C156S	-2.712	Yes	**	0.004
CCL21/DAPI	1	1.15	1.23	0.876	0.912	1.07	0.12	0.21	0.16	0.08	0.275	0.352	0.323	0.425	0.674	0.301	0.423	0.572	Control vs. LPS	0.8402	Yes	****	< 0.0001
																			Control vs. LPS+VEGF-C156S	0.5867	Yes	****	< 0.0001
																			LPS vs. LPS+VEGF-C156S	-0.2535	Yes	**	0.0051

## Sheet: fig.8
fig.8c
time(h)	Vector Iso						MAZ51						Iso						Tukey's multiple comparisons test	Mean Diff.	95% CI of diff.	Significant?	Summary
0	1.39	1.4	1.3	1.59	1.2	1.14	1.33	1.37	1.5	1.41	1.26	1.29	1.41	1.32	1.57	1.39	1.35	1.47	Vector Iso vs. MAZ51	-0.02333	-0.2002 to 0.1535	No	ns
																			Vector Iso vs. Iso	-0.08167	-0.2585 to 0.09519	No	ns
																			MAZ51 vs. Iso	-0.05833	-0.2352 to 0.1185	No	ns
24	0.22	0.2	0.26	0.48	0.12	0.28	0.55	0.69	0.55	0.79	0.85	0.71	0.55	0.66	0.52	0.41	0.49	0.51	Vector Iso vs. MAZ51	-0.4467	-0.6066 to -0.2867	Yes	****
																			Vector Iso vs. Iso	-0.2633	-0.4233 to -0.1034	Yes	**
																			MAZ51 vs. Iso	0.1833	0.02337 to 0.3433	Yes	*
48	0.1	0.09	0.14	0.19	0.05	0.14	0.4	0.5	0.43	0.63	0.37	0.44	0.35	0.31	0.39	0.29	0.21	0.3	Vector Iso vs. MAZ51	-0.3433	-0.4486 to -0.2381	Yes	****
																			Vector Iso vs. Iso	-0.19	-0.2952 to -0.08477	Yes	***
																			MAZ51 vs. Iso	0.1533	0.04811 to 0.2586	Yes	**
fig.8d
Vector Iso	MAZ51	Iso	Tukey's multiple comparisons test	Mean Diff.	95% CI of diff.	Significant?	Summary
84.1727	58.6466	60.9929
85.7143	49.635	50	Vector Iso vs. MAZ51	32.94	21.21 to 44.67	Yes	****
80	50	66.879	Vector Iso vs. Iso	17.96	6.228 to 29.69	Yes	**
69.8113	43.9716	70.5036	MAZ51 vs. Iso	-14.98	-26.71 to -3.249	Yes	*
90	32.5397	63.7037
75.4386	52.7132	65.3061
fig.8e
Vector Iso	MAZ51	Iso	Tukey's multiple comparisons test	Mean Diff.	95% CI of diff.	Significant?	Summary
92.8058	69.9248	75.1773
93.5714	63.5037	76.5152	Vector Iso vs. MAZ51	25.1	18.35 to 31.85	Yes	****
89.2308	71.3333	75.1592	Vector Iso vs. Iso	12.86	6.112 to 19.62	Yes	***
88.0503	55.3192	79.1367	MAZ51 vs. Iso	-12.24	-18.99 to -5.484	Yes	***
95.8333	70.6349	84.4444
87.7193	65.8915	79.5918
fig.8g
	Vector Iso						MAZ51						Iso
Bioluminescence(×109)	2.238	2.4257	1.4527	1.725	1.1252	1.629	0.423	0.133	0.221	0.402	0.351	0.562	0.9823	1.026	1.219	0.452	0.528	0.782
Relative intensity	0.8523	1.2	1.001	0.728	0.7012	1.167	0.113	0.209	0.118	0.2	0.09	0.308	0.452	0.5199	0.562	0.401	0.582	0.839
Uncorrected Fisher's LSD	Mean Diff.	Significant?	Summary	Individual P Value
Bioluminescence(×109)
Vector Iso vs. MAZ51	1.417	Yes	****	< 0.0001
Vector Iso vs. Iso	0.9344	Yes	****	< 0.0001
MAZ51 vs. Iso	-0.4829	Yes	**	0.0038
Relative intensity
Vector Iso vs. MAZ51	0.7686	Yes	****	< 0.0001
Vector Iso vs. Iso	0.3823	Yes	*	0.0189
MAZ51 vs. Iso	-0.3863	Yes	*	0.0178

## Sheet: fig.9
fig.9b
F480+CD45.2+	Vector Iso									MAZ51									Iso
Lung	4.48	6.55	4.07	3.67	3.87	2.01	4.02	3.98	3.08	14.5	12.3	16.2	11	20.8	16.8	17.09	25.99	24.82	11.5	8.3	12.2	7	15.3	10.1	17.72	14.09	18.22
pLNs	3.57	4.41	3.49	3.99	2.97	3.67	4.09	5.01	3.87	1.2	1.21	1.2	1.02	1.5	1.09	1.9	1.02	0.66	1.5	1.32	1.09	1	0.81	0.98	0.82	0.82	0.32
Uncorrected Fisher's LSD	Mean Diff.	Significant?	Summary	Individual P Value
Lung
Vector Iso vs. MAZ51	-13.75	Yes	****	< 0.0001
Vector Iso vs. Iso	-8.744	Yes	****	< 0.0001
MAZ51 vs. Iso	5.008	Yes	***	0.0003
pLNs
Vector Iso vs. MAZ51	2.697	Yes	*	0.0414
Vector Iso vs. Iso	2.934	Yes	*	0.0271
MAZ51 vs. Iso	0.2378	No	ns	0.8542
LY6G	Vector Iso									MAZ51									Iso
Lung	11.1	7.02	13.54	12.57	9.21	10.83	8.77	15.22	10.88	23.92	18.99	15.02	21.09	18.22	14.07	18.92	15.88	25.52	16.02	17.22	22.92	17.93	13.89	15.82	16.85	15.44	19.26
pLNs	4.92	4.02	3.01	6.82	3.67	5.92	2.92	3.99	4.56	2.02	1.21	1.67	2.56	1.27	1.07	1.72	1.27	0.92	1.23	0.98	0.56	1.82	2.33	2.02	2.92	1.782	1.672
Uncorrected Fisher's LSD	Mean Diff.	Significant?	Summary	Individual P Value
Lung
Vector Iso vs. MAZ51	-8.054	Yes	****	< 0.0001
Vector Iso vs. Iso	-6.246	Yes	****	< 0.0001
MAZ51 vs. Iso	1.809	No	ns	0.0972
pLNs
Vector Iso vs. MAZ51	2.902	Yes	**	0.0092
Vector Iso vs. Iso	2.724	Yes	*	0.0141
MAZ51 vs. Iso	-0.1782	No	ns	0.8683
fig.9c					fig.9d
Vector Iso	MAZ51	Iso			Vector Iso	MAZ51	Iso
4	12	12			5.1	10.3	7.9
3	10	8			4.2	9.3	5.3
5	12	10			4.9	7.5	9.9
5	13	11			2.8	5.7	6
8	11	11			4.1	9.5	8.3
5	14	13			5.9	8.8	7.2
5	12	10			6.2	7.2	6
7	13	7			3.9	6.9	5.9
5	9	6			4.7	8.7	6.1
Column B	MAZ51				Uncorrected Fisher's LSD	Mean Diff.	Significant?	Summary	Individual P Value
vs.	vs.
Column A	Vector Iso				Vector Iso vs. MAZ51	-3.567	Yes	****	< 0.0001
					Vector Iso vs. Iso	-2.311	Yes	**	0.0014
Mann Whitney test					MAZ51 vs. Iso	1.256	No	ns	0.0606
P value	< 0.0001
Exact or approximate P value?	Exact
P value summary	****
Column C	Iso
vs.	vs.
Column A	Vector Iso
Mann Whitney test
P value	0.0004
Exact or approximate P value?	Exact
P value summary	***
fig.9e
Hours	Vehicle Vector Iso	Vehicle MAZ51 Iso	Vehicle Vector αCCL21	VEGF-C156S Vector Iso	VEGF-C156S MAZ51 Iso	VEGF-C156S Vector αCCL21
12	1
12	1						Vehicle Vector Iso	Vehicle MAZ51 Iso	Vehicle Vector Iso	Vehicle Vector αCCL21	Vehicle Vector Iso	VEGF-C156S Vector Iso	VEGF-C156S Vector Iso	VEGF-C156S MAZ51 Iso	VEGF-C156S Vector Iso	VEGF-C156S Vector αCCL21
12	1						Log-rank (Mantel-Cox) test		Log-rank (Mantel-Cox) test		Log-rank (Mantel-Cox) test		Log-rank (Mantel-Cox) test		Log-rank (Mantel-Cox) test
24	1						Chi square	6.739	Chi square	3.545	Chi square	6.329	Chi square	10.97	Chi square	6.631
24	1						df	1	df	1	df	1	df	1	df	1
24	1						P value	0.0094	P value	0.0597	P value	0.0119	P value	0.0009	P value	0.01
24	1						P value summary	**	P value summary	ns	P value summary	*	P value summary	***	P value summary	*
36	1
36	1
36	1
48	1
48	1
48	1
60	1
72	1
6		1
6		1
6		1
12		1
12		1
12		1
12		1
12		1
24		1
24		1
24		1
24		1
24		1
36		1
48		1
6			1
6			1
12			1
12			1
12			1
12			1
12			1
12			1
24			1
24			1
36			1
36			1
36			1
48			1
48			1
12				1
12				1
24				1
24				1
36				1
36				1
48				1
48				1
72				1
96				0
96				0
96				0
96				0
96				0
96				0
6					1
6					1
12					1
12					1
12					1
12					1
24					1
24					1
24					1
24					1
24					1
36					1
36					1
48					1
60					1
6						1
12						1
12						1
12						1
24						1
24						1
24						1
36						1
36						1
36						1
48						1
48						1
48						1
60						1
72						1

## Sheet: fig. S2
fig.S2d
time(h)	control						lps(1mg/kg)							lps(10mg/kg)						Tukey's multiple comparisons test	Mean Diff.	95% CI of diff.	Significant?	Summary
0	2.48	3.12	1.93	0.73	1.85	2.21	2.18	1.61	1.36	3.01	1.57	2.58	2.2	1.7	1.48	3.39	1.69	2.65	1.46	control vs. lps(1mg/kg)	-0.01952	-1.058 to 1.019	No	ns
																				control vs. lps(10mg/kg)	-0.008333	-1.086 to 1.069	No	ns
																				lps(1mg/kg) vs. lps(10mg/kg)	0.01119	-1.027 to 1.050	No	ns
24	0.381	0.398	0.407	0.408	0.258	0.314	0.493	0.319	0.351	0.591	0.467	0.419	0.448	1.28	0.57	1.58	0.58	0.957	0.816	control vs. lps(1mg/kg)	-0.08014	-0.4153 to 0.2550	No	ns
																				control vs. lps(10mg/kg)	-0.6028	-0.9507 to -0.2550	Yes	**
																				lps(1mg/kg) vs. lps(10mg/kg)	-0.5227	-0.8579 to -0.1875	Yes	**
48	0.148	0.155	0.14	0.125	0.123	0.128	0.164	0.0701	0.121	0.234	0.148	0.13	0.132	0.376	0.195	0.511	0.223	0.207	0.276	control vs. lps(1mg/kg)	-0.006229	-0.1152 to 0.1027	No	ns
																				control vs. lps(10mg/kg)	-0.1615	-0.2746 to -0.04844	Yes	**
																				lps(1mg/kg) vs. lps(10mg/kg)	-0.1553	-0.2642 to -0.04632	Yes	**
fig.S2e						fig.S2f
control	lps(1mg/kg)	lps(10mg/kg)				control	lps(1mg/kg)	lps(10mg/kg)
84.6371	77.3853	24.7059				94.0323	92.4771	77.8824
87.2436	80.1863	61.4865				95.032	95.646	86.8243
78.9119	74.1912	53.3923				92.7461	91.1029	84.9262
44.1096	80.3654	65.6805				82.8767	92.2259	86.8047
86.0541	70.2548	63.8868				93.3513	90.5733	92.1887
85.7919	83.7597	44.1096				94.2081	94.9612	81.0959
	79.6364						94
Tukey's multiple comparisons test	Mean Diff.	95% CI of diff.	Significant?	Summary		Tukey's multiple comparisons test	Mean Diff.	95% CI of diff.	Significant?	Summary
control vs. lps(1mg/kg)	-0.1771	-19.01 to 18.65	No	ns		control vs. lps(1mg/kg)	-0.9569	-6.633 to 4.720	No	ns
control vs. lps(10mg/kg)	25.58	6.041 to 45.12	Yes	*		control vs. lps(10mg/kg)	7.087	1.197 to 12.98	Yes	*
lps(1mg/kg) vs. lps(10mg/kg)	25.76	6.929 to 44.59	Yes	**		lps(1mg/kg) vs. lps(10mg/kg)	8.044	2.368 to 13.72	Yes	**
fig.S2h
control	lps
9.02	3.75
7.36	3.86
6.83	3.33
5.82	2.15
5.23	1.91
4.97	1.63
4.21	1.51
P value	0.0012
P value summary	**
Significantly different? (P < 0.05)	Yes
fig.S2j
time(h)	Control						LPS						Unpaired t test
0	3.25287	2.85296	2.5312	3.10832	3.69669	2.34597	3.12189	2.9805	2.53936	3.71007	2.4715		P value	> 0.9999
													P value summary	ns
													Significantly different? (P < 0.05)	No
24	0.8556	1.169	1.363	0.915	1.044	0.6992	2.088	1.2042	1.625	1.43	1.733		P value	0.0062
													P value summary	**
													Significantly different? (P < 0.05)	Yes
48	0.3825	0.6489	0.6369	0.5391	0.5626	0.358	0.6815	0.7818	0.6701	0.7781	0.7266		P value	0.0074
													P value summary	**
													Significantly different? (P < 0.05)	Yes
fig.S2k			fig.S2l
Control	LPS		Control	LPS
73.6971	33.1175		88.2412	78.1703
59.0249	59.5974		77.2552	73.7695
46.152	36.0076		74.838	73.6115
70.5629	61.4563		82.6562	79.0274
71.7585	29.8806		84.781	70.6008
70.1956			84.7398
Unpaired t test			Unpaired t test
P value	0.0238		P value	0.0277
P value summary	*		P value summary	*
Significantly different? (P < 0.05)	Yes		Significantly different? (P < 0.05)	Yes
fig.S2n
control	lps
10.43	3.775
14.068	2.652
16.585	1.888
22.08	5.694
21.45	2.666
Unpaired t test
P value	0.0002
P value summary	**
Significantly different? (P < 0.05)	Yes

[truncated: 16 more sheets: fig.S3, fig.S4, fig.S5, fig.S6, fig.S7, fig.S8, fig.S9, fig.S10, fig.S11, fig.S12, fig.S13, fig.S14, fig.S15, fig.S17, fig.S18, fig.S19]
